# Supplementary material for: Tumor-Promoted Changes in Pediatric Brain Histology Can Be Distinguished from Normal Parenchyma by Desorption Electrospray Ionization Mass Spectrometry Imaging
Source: Biomedicines. 2024 Nov 13;12(11):2593. doi: 10.3390/biomedicines12112593 (PMC11592165; doi:10.3390/biomedicines12112593)
Supplement: Supplementary file 1 [file biomedicines-12-02593-s001.zip]

Archive with 1 entries (1 files):
- biomedicines-3192548-supplementary.pdf
